# Supplementary material for: Colostrum-Induced Temporary Changes in the Expression of Proteins Regulating the Epithelial Barrier Function in the Intestine
Source: Foods. 2022 Feb 25;11(5):685. doi: 10.3390/foods11050685 (PMC8909690; doi:10.3390/foods11050685)
Supplement: Supplementary file 1 [file foods-11-00685-s001.zip]

Archive with 1 entries (1 files):
- foods-1581725-supplementary.pdf
